# Supplementary material for: A taxonomic study of Ooctonus (Hymenoptera, Mymaridae) from Heilongjiang, China
Source: Zookeys. 2015 Jan 29;(479):25–36. doi: 10.3897/zookeys.479.9041 (PMC4319062; doi:10.3897/zookeys.479.9041)
Supplement: XML Treatment for Ooctonus huberi [file zookeys.479.9041-treatment1.xml]

<!DOCTYPE tp:taxon-treatment
  PUBLIC "-//TaxonX//DTD Taxonomic Treatment Publishing DTD v0 20100105//EN" "tax-treatment-NSO.dtd">
<tp:taxon-treatment xmlns:tp="http://www.plazi.org/taxpub"><tp:treatment-meta><kwd-group><label>Taxon classification</label><kwd><named-content content-type="kingdom">Animalia</named-content></kwd><kwd><named-content content-type="order">Hymenoptera</named-content></kwd><kwd><named-content content-type="family">Mymaridae</named-content></kwd></kwd-group><mixed-citation publication-type="journal"><person-group><name><surname>Bai</surname><given-names>Hai-Feng</given-names></name><name><surname>Jin</surname><given-names>Xiang-Xiang</given-names></name><name><surname>Li</surname><given-names>Cheng-De</given-names></name></person-group><article-title>A taxonomic study of <italic><tp:taxon-name><tp:taxon-name-part taxon-name-part-type="genus">Ooctonus</tp:taxon-name-part></tp:taxon-name></italic> (<tp:taxon-name><tp:taxon-name-part taxon-name-part-type="order">Hymenoptera</tp:taxon-name-part></tp:taxon-name>, <tp:taxon-name><tp:taxon-name-part taxon-name-part-type="family">Mymaridae</tp:taxon-name-part></tp:taxon-name>) from Heilongjiang, China</article-title><source>Zookeys</source><day>29</day><month>1</month><year>2015</year><volume>2015</volume><issue>479</issue><fpage>25</fpage><lpage>36</lpage><pub-id pub-id-type="doi">10.3897/zookeys.479.9041</pub-id></mixed-citation></tp:treatment-meta><tp:nomenclature><tp:taxon-name>
                        <tp:taxon-name-part taxon-name-part-type="genus">Ooctonus</tp:taxon-name-part>
                        <tp:taxon-name-part taxon-name-part-type="species">huberi</tp:taxon-name-part>
                        <object-id xmlns:xlink="http://www.w3.org/1999/xlink" content-type="zoobank" xlink:type="simple">http://zoobank.org/9E177EE9-7AD7-4FB2-B8A1-57A71D8B23F4</object-id>
                    </tp:taxon-name><tp:taxon-authority>Bai, Jin &amp; Li</tp:taxon-authority><tp:taxon-status xmlns:xlink="http://www.w3.org/1999/xlink" xlink:type="simple">sp. n.</tp:taxon-status><xref ref-type="fig" rid="F1">Figs 1–7</xref><xref ref-type="fig" rid="F2">, 8–11</xref></tp:nomenclature><tp:treatment-sec sec-type="Holotype"><title>Holotype.</title><p>♀ (NEFU) Harbin City, Maoershan Town, Mt. Maoershan, 700m. 18.VIII. 2014, Cheng-De Li, Hai-Feng Bai, Xiang-Xiang Jin, YPT.</p></tp:treatment-sec><tp:treatment-sec sec-type="Paratypes"><title>Paratypes.</title><p><bold>3 females, 2 males.</bold> Harbin City, Maoershan Town: Jianlagou. 4–17.VIII. 2014, Cheng-De Li, Hai-Feng Bai, Chao Zhang, Zhi-Guang Wu (2 ♀ ♀, NEFU), MT; same data as holotype (2 ♂ ♂, NEFU); Laoyeling. 16–29.VIII. 2013, Cheng-De Li, Hai-Feng Bai (1 ♀, NEFU), MT.</p></tp:treatment-sec><tp:treatment-sec sec-type="Diagnosis"><title>Diagnosis.</title><p>Funicle (Fig. <xref ref-type="fig" rid="F1">2</xref>) with 2 mps at least on fl<sub>4</sub>–fl<sub>8</sub> and 7 mps on clava; mesoscutum (Fig. <xref ref-type="fig" rid="F1">4</xref>) without median longitudinal groove; frenum (Figs <xref ref-type="fig" rid="F1">4</xref>, <xref ref-type="fig" rid="F1">5</xref>) entirely reticulate; propodeum (Fig. <xref ref-type="fig" rid="F1">5</xref>) with median areole abutting metascutellum; the median carina absent and replaced by the two carinae forming inner margin of dorsolateral areoles; plica without an anterior bifurcation; petiole 3.54–4.05× as long as wide; ovipositor (Fig. <xref ref-type="fig" rid="F1">7</xref>) slightly exserted, about 0.9× as long as gaster, and 0.86–0.90× as long as metatibia.</p><fig id="F1" position="float" orientation="portrait"><label>Figures 1–7.</label><caption><p><italic><tp:taxon-name><tp:taxon-name-part taxon-name-part-type="genus">Ooctonus</tp:taxon-name-part> <tp:taxon-name-part taxon-name-part-type="species">huberi</tp:taxon-name-part></tp:taxon-name></italic> sp. n., holotype female (Jianlagou): <bold>1</bold> head, dorsal <bold>2</bold> antenna <bold>3</bold> mesosoma, dorsal <bold>4</bold> mesoscutum and scutellum, dorsal <bold>5</bold> frenum and propodeum, dorsal <bold>6</bold> wings <bold>7</bold> gaster, dorsal. Scale bars = 100 μm.</p></caption><graphic xmlns:xlink="http://www.w3.org/1999/xlink" xlink:href="zookeys-479-025-g001.jpg" position="float" orientation="portrait" xlink:type="simple" id="oo_37731.jpg"/></fig><p><italic><tp:taxon-name><tp:taxon-name-part taxon-name-part-type="genus">Ooctonus</tp:taxon-name-part> <tp:taxon-name-part taxon-name-part-type="species">huberi</tp:taxon-name-part></tp:taxon-name></italic> sp. n. runs to <italic><tp:taxon-name><tp:taxon-name-part taxon-name-part-type="genus">Ooctonus</tp:taxon-name-part> <tp:taxon-name-part taxon-name-part-type="species">novickyi</tp:taxon-name-part></tp:taxon-name></italic> in Triapitsyn’s key (<xref ref-type="bibr" rid="B8">2010</xref>), and the differences are shown in the key above. The new species is also similar to <italic><tp:taxon-name><tp:taxon-name-part taxon-name-part-type="genus">Ooctonus</tp:taxon-name-part> <tp:taxon-name-part taxon-name-part-type="species">lokomotiv</tp:taxon-name-part></tp:taxon-name></italic>. Both species have 1 mps sometimes on fl<sub>3</sub> and 2 mps on fl<sub>4</sub>–fl<sub>8</sub> and have reticulation on mesoscutum and frenum, but <italic><tp:taxon-name><tp:taxon-name-part taxon-name-part-type="genus">Ooctonus</tp:taxon-name-part> <tp:taxon-name-part taxon-name-part-type="species">huberi</tp:taxon-name-part></tp:taxon-name></italic> sp. n. differs from the latter by having 7 mps on the clava (8 mps in <italic><tp:taxon-name><tp:taxon-name-part taxon-name-part-type="genus">Ooctonus</tp:taxon-name-part> <tp:taxon-name-part taxon-name-part-type="species">lokomotiv</tp:taxon-name-part></tp:taxon-name></italic>); petiole 3.54–4.05× as long as wide (2.6–3.3× in <italic><tp:taxon-name><tp:taxon-name-part taxon-name-part-type="genus">Ooctonus</tp:taxon-name-part> <tp:taxon-name-part taxon-name-part-type="species">lokomotiv</tp:taxon-name-part></tp:taxon-name></italic>); and ovipositor 0.86–0.90× as long as metatibia (1.2–1.4× in <italic><tp:taxon-name><tp:taxon-name-part taxon-name-part-type="genus">Ooctonus</tp:taxon-name-part> <tp:taxon-name-part taxon-name-part-type="species">lokomotiv</tp:taxon-name-part></tp:taxon-name></italic>).</p><p>Description. Female. Body length 1240–1380. Head and mesosoma dark brown, metasoma brown; scape and pedicel mostly yellow except dorsally dark brown; fl<sub>1</sub> brown, remainder of funicle dark brown; petiole and legs yellow except apical tarsomere brown.</p><p>Head. Head (Fig. <xref ref-type="fig" rid="F1">1</xref>) width 396–406. Vertex without stemmaticum. Mid ocellus diameter 29–31. Vertex with conspicuous reticulate sculpture; face with faint, inconspicuous reticulate sculpture.</p><p>Antenna. Antenna (Fig. <xref ref-type="fig" rid="F1">2</xref>) with scape 4.61–5.25× as long as wide, slightly longitudinally striate; pedicel slightly longer than fl<sub>1</sub>; funicle with 2 mps on fl<sub>4</sub>–fl<sub>8</sub> and 7 mps on clava, and sometimes fl<sub>3</sub> with 1 mps on one antenna. Clava 3.17–3.31× as long as wide, slightly longer than fl<sub>6</sub>–fl<sub>8</sub> together. Measurements (length/width): radicle 53, scape 199–204/ 38–43, pedicel 65–72/ 36–38, fl<sub>1</sub> 60–72/ 22–24, fl<sub>2</sub> 70–79/ 24–26, fl<sub>3</sub> 72–77/ 26–29, fl<sub>4</sub> 77–82/ 29–34, fl<sub>5</sub> 77–79/ 31–36, fl<sub>6</sub> 72–77/ 31–36, fl<sub>7</sub> 70–79/ 36–38, fl<sub>8</sub> 58–65/ 43–46, clava 221–240/ 70–74.</p><p>Mesosoma. Mesosoma (Fig. <xref ref-type="fig" rid="F1">3</xref>) with pronotum weakly sculptured. Mid lobe of mesoscutum (Fig. <xref ref-type="fig" rid="F1">4</xref>) with meshes raised; scutellar setae long, extending posterior to medially concave frenal line; frenum 0.69–0.75× mesoscutellum length and entirely reticulate. Metanotum with metascutellum smooth. Propodeum (Fig. <xref ref-type="fig" rid="F1">5</xref>) smooth between carinae and its anterior margin with a stub slightly lateral to lateral margin of metascutellum; median areole abutting metascutellum; the median carina absent and replaced by the two carinae forming inner margin of dorsolateral areoles; plica almost straight, extending almost to anterior margin of propodeum just medial to stub, without an anterior bifurcation but with a slight curved thickening posterior to the stub.</p><!--PageBreak--><p>Wings. Fore wing (Fig. <xref ref-type="fig" rid="F1">6</xref>) length 1415–1512, width 512–585, length/width 2.57–2.76, longest marginal setae 77–84, 0.13–0.15× as long as greatest wing width. Marginal vein length 125–132. Hind wing (Fig. <xref ref-type="fig" rid="F1">6</xref>) length 1049–1122, width 67–70, length/width 16–17, longest marginal setae 122–125.</p><p>Metasoma. Petiole 3.54–4.05× as long as wide, 1.35–1.38× as long as metacoxa, shorter than metacoxa + metatrochantellus. Gaster (Fig. <xref ref-type="fig" rid="F1">7</xref>) with ovipositor length 455–485, slightly exserted, 0.89–0.91× as long as gaster, and 0.86–0.90× as long as metatibia (515–525).</p></tp:treatment-sec><tp:treatment-sec sec-type="Male"><title>Male.</title><p>Body length 1230–1310. Mid ocellus diameter 29–31. Antenna (Fig. <xref ref-type="fig" rid="F2">8</xref>). Measurements, length: radicle 48–50, scape 139–144, pedicel 60–70, fl<sub>1</sub> 125, fl<sub>2</sub> 137–144, fl<sub>3</sub> 142–144, fl<sub>4</sub> 134–139, fl<sub>5</sub> 142, fl<sub>6</sub> 137–142, fl<sub>7</sub> 137–142, fl<sub>8</sub> 134–139, fl<sub>9</sub> 130, fl<sub>10</sub> 132–137, fl<sub>11</sub> 134–142. Total flagellar length 1537–1561. Fl<sub>6</sub> length/width 4.21–4.38, with 7 mps. Fore wing (Fig. <xref ref-type="fig" rid="F2">9</xref>) length 1463–1512, width 561–585, length/width 2.50–2.70, longest marginal setae 89–101, 0.15–0.18× as long as greatest wing width. Hind wing (Fig. <xref ref-type="fig" rid="F2">9</xref>) length 1073–1122, width 72, length/width 14.91–15.58, longest marginal setae 132–134, 1.83–1.87× as long as greatest wing width.</p><fig id="F2" position="float" orientation="portrait"><label>Figures 8–11.</label><caption><p><italic><tp:taxon-name><tp:taxon-name-part taxon-name-part-type="genus">Ooctonus</tp:taxon-name-part> <tp:taxon-name-part taxon-name-part-type="species">huberi</tp:taxon-name-part></tp:taxon-name></italic> sp. n., paratype male (Jianlagou): <bold>8</bold> antenna <bold>9</bold> wings <bold>10</bold> posterior part of mesoscutum to propodeum, dorsal <bold>11</bold> genitalia. Scale bars = 100 μm.</p></caption><graphic xmlns:xlink="http://www.w3.org/1999/xlink" xlink:href="zookeys-479-025-g002.jpg" position="float" orientation="portrait" xlink:type="simple" id="oo_37732.jpg"/></fig></tp:treatment-sec><tp:treatment-sec sec-type="Host"><title>Host.</title><p>Unknown.</p></tp:treatment-sec><tp:treatment-sec sec-type="Etymology"><title>Etymology.</title><p>This species is named in honor of JT Huber, of the Canadian Forest Service, Ottawa, Canada.</p></tp:treatment-sec><ref-list><ref id="B8"><mixed-citation xmlns:xlink="http://www.w3.org/1999/xlink" xlink:type="simple"><person-group><name name-style="western"><surname>Triapitsyn</surname><given-names>SV</given-names></name></person-group> (<year>2010</year>) <article-title>Revision of the Palaearctic species and review of the Oriental species of <italic><tp:taxon-name><tp:taxon-name-part taxon-name-part-type="genus">Ooctonus</tp:taxon-name-part></tp:taxon-name></italic> (<tp:taxon-name><tp:taxon-name-part taxon-name-part-type="order">Hymenoptera</tp:taxon-name-part></tp:taxon-name>: <tp:taxon-name><tp:taxon-name-part taxon-name-part-type="family">Mymaridae</tp:taxon-name-part></tp:taxon-name>), with notes on extralimital taxa.</article-title><source>Zootaxa</source><volume>2381</volume>: <fpage>1</fpage>–<lpage>74</lpage>.</mixed-citation></ref></ref-list></tp:taxon-treatment>
