# Supplementary material for: A taxonomic study of Ooctonus (Hymenoptera, Mymaridae) from Heilongjiang, China
Source: Zookeys. 2015 Jan 29;(479):25–36. doi: 10.3897/zookeys.479.9041 (PMC4319062; doi:10.3897/zookeys.479.9041)
Supplement: XML Treatment for Ooctonus orientalis [file zookeys.479.9041-treatment2.xml]

<!DOCTYPE tp:taxon-treatment
  PUBLIC "-//TaxonX//DTD Taxonomic Treatment Publishing DTD v0 20100105//EN" "tax-treatment-NSO.dtd">
<tp:taxon-treatment xmlns:tp="http://www.plazi.org/taxpub"><tp:treatment-meta><kwd-group><label>Taxon classification</label><kwd><named-content content-type="kingdom">Animalia</named-content></kwd><kwd><named-content content-type="order">Hymenoptera</named-content></kwd><kwd><named-content content-type="family">Mymaridae</named-content></kwd></kwd-group><mixed-citation publication-type="journal"><person-group><name><surname>Bai</surname><given-names>Hai-Feng</given-names></name><name><surname>Jin</surname><given-names>Xiang-Xiang</given-names></name><name><surname>Li</surname><given-names>Cheng-De</given-names></name></person-group><article-title>A taxonomic study of <italic><tp:taxon-name><tp:taxon-name-part taxon-name-part-type="genus">Ooctonus</tp:taxon-name-part></tp:taxon-name></italic> (<tp:taxon-name><tp:taxon-name-part taxon-name-part-type="order">Hymenoptera</tp:taxon-name-part></tp:taxon-name>, <tp:taxon-name><tp:taxon-name-part taxon-name-part-type="family">Mymaridae</tp:taxon-name-part></tp:taxon-name>) from Heilongjiang, China</article-title><source>Zookeys</source><day>29</day><month>1</month><year>2015</year><volume>2015</volume><issue>479</issue><fpage>25</fpage><lpage>36</lpage><pub-id pub-id-type="doi">10.3897/zookeys.479.9041</pub-id></mixed-citation></tp:treatment-meta><tp:nomenclature><tp:taxon-name>
                        <tp:taxon-name-part taxon-name-part-type="genus">Ooctonus</tp:taxon-name-part>
                        <tp:taxon-name-part taxon-name-part-type="species">orientalis</tp:taxon-name-part>
                    </tp:taxon-name><tp:taxon-authority>Doutt, 1961</tp:taxon-authority><xref ref-type="fig" rid="F3">Figs 12–15</xref><!--PageBreak--><!--PageBreak--><tp:nomenclature-citation-list><tp:nomenclature-citation><tp:taxon-name>
                        <tp:taxon-name-part taxon-name-part-type="genus">Ooctonus</tp:taxon-name-part>
                        <tp:taxon-name-part taxon-name-part-type="species">orientalis</tp:taxon-name-part>
                    </tp:taxon-name><comment><xref ref-type="bibr" rid="B8">Triapitsyn 2010</xref>: 36–40 (redescription, primary type data, distribution).</comment></tp:nomenclature-citation></tp:nomenclature-citation-list></tp:nomenclature><tp:treatment-sec sec-type="Specimens examined"><title>Specimens examined.</title><p>3 ♀ ♀. Harbin City, Maoershan Town: Laoyeling. 10–11.VI. 2013, Xiang-Xiang Jin, Si-Zhu Liu, Chao Zhang, sweeping (1 ♀); Laoshan. 12–14.VI. 2013, Xiang-Xiang Jin, Si-Zhu Liu, Chao Zhang, YPT (1 ♀); Jianlagou. 19.VII. 2014, Cheng-De Li, Hai-Feng Bai, Xiang-Xiang Jin, Yan Gao, YPT (1 ♀).</p></tp:treatment-sec><tp:treatment-sec sec-type="Diagnosis"><title>Diagnosis.</title><p>Funicle (Fig. <xref ref-type="fig" rid="F3">12</xref>) usually with 2 mps on fl<sub>5</sub>–fl<sub>8</sub> and 7 mps on clava; mesoscutum (Fig. <xref ref-type="fig" rid="F3">13</xref>) with median longitudinal groove, the groove sometimes very short at posterior margin of mesoscutum or extending about 0.7× length of mesoscutum; frenum entirely reticulate; propodeum (Fig. <xref ref-type="fig" rid="F3">13</xref>) with median areole separated from metascutellum by long median carina; plica bifurcate anteriorly with a long lateral and shorter medial arm.</p><fig id="F3" position="float" orientation="portrait"><label>Figures 12–15.</label><caption><p><italic><tp:taxon-name><tp:taxon-name-part taxon-name-part-type="genus">Ooctonus</tp:taxon-name-part> <tp:taxon-name-part taxon-name-part-type="species">orientalis</tp:taxon-name-part></tp:taxon-name></italic>, female (Laoyeling): <bold>12</bold> antenna <bold>13</bold> part of mesosoma, dorsal <bold>14</bold> wings <bold>15</bold> ovipositor. Scale bars = 100 μm.</p></caption><graphic xmlns:xlink="http://www.w3.org/1999/xlink" xlink:href="zookeys-479-025-g003.jpg" position="float" orientation="portrait" xlink:type="simple" id="oo_37733.jpg"/></fig></tp:treatment-sec><ref-list><ref id="B8"><mixed-citation xmlns:xlink="http://www.w3.org/1999/xlink" xlink:type="simple"><person-group><name name-style="western"><surname>Triapitsyn</surname><given-names>SV</given-names></name></person-group> (<year>2010</year>) <article-title>Revision of the Palaearctic species and review of the Oriental species of <italic><tp:taxon-name><tp:taxon-name-part taxon-name-part-type="genus">Ooctonus</tp:taxon-name-part></tp:taxon-name></italic> (<tp:taxon-name><tp:taxon-name-part taxon-name-part-type="order">Hymenoptera</tp:taxon-name-part></tp:taxon-name>: <tp:taxon-name><tp:taxon-name-part taxon-name-part-type="family">Mymaridae</tp:taxon-name-part></tp:taxon-name>), with notes on extralimital taxa.</article-title><source>Zootaxa</source><volume>2381</volume>: <fpage>1</fpage>–<lpage>74</lpage>.</mixed-citation></ref></ref-list></tp:taxon-treatment>
