# Supplementary material for: A taxonomic study of Ooctonus (Hymenoptera, Mymaridae) from Heilongjiang, China
Source: Zookeys. 2015 Jan 29;(479):25–36. doi: 10.3897/zookeys.479.9041 (PMC4319062; doi:10.3897/zookeys.479.9041)
Supplement: XML Treatment for Ooctonus sublaevis [file zookeys.479.9041-treatment4.xml]

<!DOCTYPE tp:taxon-treatment
  PUBLIC "-//TaxonX//DTD Taxonomic Treatment Publishing DTD v0 20100105//EN" "tax-treatment-NSO.dtd">
<tp:taxon-treatment xmlns:tp="http://www.plazi.org/taxpub"><tp:treatment-meta><kwd-group><label>Taxon classification</label><kwd><named-content content-type="kingdom">Animalia</named-content></kwd><kwd><named-content content-type="order">Hymenoptera</named-content></kwd><kwd><named-content content-type="family">Mymaridae</named-content></kwd></kwd-group><mixed-citation publication-type="journal"><person-group><name><surname>Bai</surname><given-names>Hai-Feng</given-names></name><name><surname>Jin</surname><given-names>Xiang-Xiang</given-names></name><name><surname>Li</surname><given-names>Cheng-De</given-names></name></person-group><article-title>A taxonomic study of <italic><tp:taxon-name><tp:taxon-name-part taxon-name-part-type="genus">Ooctonus</tp:taxon-name-part></tp:taxon-name></italic> (<tp:taxon-name><tp:taxon-name-part taxon-name-part-type="order">Hymenoptera</tp:taxon-name-part></tp:taxon-name>, <tp:taxon-name><tp:taxon-name-part taxon-name-part-type="family">Mymaridae</tp:taxon-name-part></tp:taxon-name>) from Heilongjiang, China</article-title><source>Zookeys</source><day>29</day><month>1</month><year>2015</year><volume>2015</volume><issue>479</issue><fpage>25</fpage><lpage>36</lpage><pub-id pub-id-type="doi">10.3897/zookeys.479.9041</pub-id></mixed-citation></tp:treatment-meta><tp:nomenclature><tp:taxon-name>
                        <tp:taxon-name-part taxon-name-part-type="genus">Ooctonus</tp:taxon-name-part>
                        <tp:taxon-name-part taxon-name-part-type="species">sublaevis</tp:taxon-name-part>
                    </tp:taxon-name><tp:taxon-authority>Förster, 1847</tp:taxon-authority><xref ref-type="fig" rid="F6">Figs 25–29</xref><!--PageBreak--><!--PageBreak--><!--PageBreak--></tp:nomenclature><tp:treatment-sec sec-type="Specimens examined"><title>Specimens examined.</title><p>4 ♀ ♀: Harbin City, Maoershan Town, Laoyeling. 10–11.VI. 2013, Xiang-Xiang Jin, Si-Zhu Liu, Chao Zhang, sweeping (1 ♀); Yichun City, Wuying Town, Fenglin Natural Reserve. 3–4.VII. 2013, Guo-Hao Zu, Hui Geng, Si-Zhu Liu, Yang Peng, sweeping (3 ♀ ♀).</p></tp:treatment-sec><tp:treatment-sec sec-type="Diagnosis"><title>Diagnosis.</title><p>Funicle (Fig. <xref ref-type="fig" rid="F6">25</xref>) usually with 2 mps on fl<sub>5</sub>–fl<sub>8</sub> (occasionally fl<sub>6</sub> with just 1 mps) and 7 mps on clava; mesoscutum (Fig. <xref ref-type="fig" rid="F6">27</xref>) usually without median longitudinal groove, rarely with a very short groove; frenum with weak reticulate sculpture; propodeum (Fig. <xref ref-type="fig" rid="F6">27</xref>) with median areole well separated from metascutellum by fairly long median carina, but the median carina often incomplete, not extending to anterior margin of propodeum, or almost absent; plica straight or slightly curved outward and not divided anterodorsally.</p><fig id="F6" position="float" orientation="portrait"><label>Figures 25–29.</label><caption><p><italic><tp:taxon-name><tp:taxon-name-part taxon-name-part-type="genus">Ooctonus</tp:taxon-name-part> <tp:taxon-name-part taxon-name-part-type="species">sublaevis</tp:taxon-name-part></tp:taxon-name></italic>, female (Fenglin Natural Reserve): <bold>25</bold> antenna <bold>26</bold> body, dorsal <bold>27</bold> mesosoma, dorsal <bold>28</bold> wings <bold>29</bold> gaster. Scale bars = 100 μm.</p></caption><graphic xmlns:xlink="http://www.w3.org/1999/xlink" xlink:href="zookeys-479-025-g006.jpg" position="float" orientation="portrait" xlink:type="simple" id="oo_37736.jpg"/></fig><!--PageBreak--></tp:treatment-sec></tp:taxon-treatment>
