# Supplementary material for: A taxonomic study of Ooctonus (Hymenoptera, Mymaridae) from Heilongjiang, China
Source: Zookeys. 2015 Jan 29;(479):25–36. doi: 10.3897/zookeys.479.9041 (PMC4319062; doi:10.3897/zookeys.479.9041)
Supplement: XML Treatment for Ooctonus vulgatus [file zookeys.479.9041-treatment5.xml]

<!DOCTYPE tp:taxon-treatment
  PUBLIC "-//TaxonX//DTD Taxonomic Treatment Publishing DTD v0 20100105//EN" "tax-treatment-NSO.dtd">
<tp:taxon-treatment xmlns:tp="http://www.plazi.org/taxpub"><tp:treatment-meta><kwd-group><label>Taxon classification</label><kwd><named-content content-type="kingdom">Animalia</named-content></kwd><kwd><named-content content-type="order">Hymenoptera</named-content></kwd><kwd><named-content content-type="family">Mymaridae</named-content></kwd></kwd-group><mixed-citation publication-type="journal"><person-group><name><surname>Bai</surname><given-names>Hai-Feng</given-names></name><name><surname>Jin</surname><given-names>Xiang-Xiang</given-names></name><name><surname>Li</surname><given-names>Cheng-De</given-names></name></person-group><article-title>A taxonomic study of <italic><tp:taxon-name><tp:taxon-name-part taxon-name-part-type="genus">Ooctonus</tp:taxon-name-part></tp:taxon-name></italic> (<tp:taxon-name><tp:taxon-name-part taxon-name-part-type="order">Hymenoptera</tp:taxon-name-part></tp:taxon-name>, <tp:taxon-name><tp:taxon-name-part taxon-name-part-type="family">Mymaridae</tp:taxon-name-part></tp:taxon-name>) from Heilongjiang, China</article-title><source>Zookeys</source><day>29</day><month>1</month><year>2015</year><volume>2015</volume><issue>479</issue><fpage>25</fpage><lpage>36</lpage><pub-id pub-id-type="doi">10.3897/zookeys.479.9041</pub-id></mixed-citation></tp:treatment-meta><tp:nomenclature><tp:taxon-name>
                        <tp:taxon-name-part taxon-name-part-type="genus">Ooctonus</tp:taxon-name-part>
                        <tp:taxon-name-part taxon-name-part-type="species">vulgatus</tp:taxon-name-part>
                    </tp:taxon-name><tp:taxon-authority>Haliday, 1833</tp:taxon-authority><xref ref-type="fig" rid="F7">Figs 30–35</xref></tp:nomenclature><tp:treatment-sec sec-type="Specimen examined"><title>Specimen examined.</title><p>1 ♀. Harbin City, Maoershan Town, Laoyeling. 17.VI. 2014, Cheng-De Li, Hai-Feng Bai, Guo-Hao Zu, Ye Chen, sweeping.</p></tp:treatment-sec><tp:treatment-sec sec-type="Diagnosis"><title>Diagnosis.</title><p>Funicle (Fig. <xref ref-type="fig" rid="F7">30</xref>) with 2 mps on fl<sub>7</sub> and fl<sub>8</sub> and 7 mps on clava; mesoscutum (Fig. <xref ref-type="fig" rid="F7">33</xref>) without median longitudinal groove; frenum mostly smooth, <!--PageBreak-->except for obscure sculpture at lateral borders and sometimes also at anterior margin; propodeum (Fig. <xref ref-type="fig" rid="F7">34</xref>) with median areole abutting metascutellum; the median carina absent and replaced by the two carinae forming inner margin of dorsolateral areoles; plica almost straight and not divided anterodorsally, ending just anterior and medial to stub.</p><fig id="F7" position="float" orientation="portrait"><label>Figures 30–35.</label><caption><p><italic><tp:taxon-name><tp:taxon-name-part taxon-name-part-type="genus">Ooctonus</tp:taxon-name-part> <tp:taxon-name-part taxon-name-part-type="species">vulgatus</tp:taxon-name-part></tp:taxon-name></italic>, female (Laoyeling): <bold>30</bold> antenna <bold>31</bold> fore wing <bold>32</bold> hind wing <bold>33</bold> mesosoma, dorsal <bold>34</bold> posterior part of mesoscutum to propodeum, dorsal <bold>35</bold> gaster. Scale bars = 100 μm.</p></caption><graphic xmlns:xlink="http://www.w3.org/1999/xlink" xlink:href="zookeys-479-025-g007.jpg" position="float" orientation="portrait" xlink:type="simple" id="oo_37737.jpg"/></fig><!--PageBreak--></tp:treatment-sec></tp:taxon-treatment>
